# Supplementary material for: Lipocalin-2 as an Infection-Related Biomarker to Predict Clinical Outcome in Ischemic Stroke
Source: PLoS One. 2016 May 6;11(5):e0154797. doi: 10.1371/journal.pone.0154797 (PMC4859492; doi:10.1371/journal.pone.0154797)
Supplement: S1 File — Number of lipocalin-2 (LCN2) positive cells and nonheme iron staining cells in the ischemic striatum after tMCAO. Serum levels of LCN2 in mice 7 days post tMCAO. (XLSX) [file pone.0154797.s001.xlsx]

## Sheet: Tabelle1
NGAL1ipsi	NGAL7ipsi	NGAL14ipsi	NGAL28ipsi	NGAL42ipsi	Eisen1ipsi	Eisen7ipsi	Eisen14ipsi	Eisen28ipsi	Eisen42ipsi	NGALKoELISA	NGALStroELISA
6	31	208	687	134	0	0	39	433	282	164.709	151.788
30	6	61	338	291	16	0	33	202	388	614.909	278.687
8	4	708	344	343	2	2	80	339	408	330.534	242.361
14	10	685	516	187	0	106	86	514	339	129.373	162.063
16	8	136	248	283	2	35	73	235	459	398.787	274.723
10	4	381	730	383	0	47	65	653		376.374	198.89
39	24	273	102	245	0	14	118			184.816	319.713
4	10	761			0	39	86			974.404	304.651
22	6	744			0	35	118			104.424	258.906
6	6	216			2	112	53			390.2	400.644
34	6	710			2	29	133			137.939	297.401
6		736			0		163				487.261
							120				579.735
							165				347.457
							145				1373.61
