# Supplementary material for: Lipocalin-2 as an Infection-Related Biomarker to Predict Clinical Outcome in Ischemic Stroke
Source: PLoS One. 2016 May 6;11(5):e0154797. doi: 10.1371/journal.pone.0154797 (PMC4859492; doi:10.1371/journal.pone.0154797)
Supplement: S2 File — (XLSX) [file pone.0154797.s002.xlsx]

## Sheet: Tabelle1
mle	female	age	NIHSS	thrombolysis	leukocytes	CRP	mRS 90	mRS 0-2	pneumonia	UTI	enteritis	erysipelas	other	infections total	NGAL ng/ml	crea mg/dl	GFR	days	CCS 1	CCS 2	CCS 3	CCS 4	CCS 5	atorvastatin	other statin	LACS	POCS	TACS	PACS	hypertension	hyperchol.	diabetes	AF	CRP day 7
0	1	63	19	0	11.2	0.4	3	0	0	1	0	0	0	1	32.3	0.46	137.17	7	1	0	0	0	0	0	1	0	0	0	1	0	1	0	0	30.4
0	1	59	18	0	10.24	7.5	3	0	0	1	0	0	0	1	41.6	1.09	51.2	7	1	0	0	0	0	0	1	0	0	1	0	1	1	1	0	42.5
1	0	78	17	0	5.9	2.9	5	0	1	0	0	0	0	1	87.9	0.78	96.15	7	0	1	0	0	0	0	0	0	0	1	0	1	0	0	1	75.3
1	0	63	17	0	11.3	0.6	4	0	0	1	0	0	0	1	67.3	0.99	76.33	6	0	0	0	0	1	0	0	0	0	1	0	1	1	0	1	1.8
1	0	79	18	0	6.84	4.5	5	0	0	0	0	0	0	0	75.7	0.76	98.73	7	0	1	0	0	0	0	0	0	0	1	0	1	0	1	1	16.2
1	0	76	4	0	6.86	0.7	3	0	0	0	0	0	0	0	31.3	1.14	62.43	8	0	1	0	0	0	0	0	0	0	0	1	1	0	1	1	1.7
0	1	70	4	0	6.3	4.3	1	1	0	0	0	0	0	0	38.7	0.67	86.86	7	0	1	0	0	0	0	1	0	0	0	1	1	1	1	1	3.6
1	0	77	18	1	7.5	12.7	4	0						0	55.5	0.91	80.7	7	1	0	0	0	0	0	1	0	0	1	0	0	1	0	0	94.3
1	0	66	4	0	6.72	2.3	0	1	0	0	0	0	1	1	96	1.09	67.65	7	0	0	0	0	1	0	1	0	0	0	1	1	1	0	0	120.1
0	1	88	13	0	7.8	4.6	4	0	1					1	112.8	0.93	56.85	7	0	1	0	0	0	0	0	0	0	1	0	1	1	0	1	111.8
0	1	82	4	0	4.8	3.1	1	1	0	0	0	0	0	0	92.8	1.29	39.53	6	0	1	0	0	0	0	0	0	0	0	1	1	0	0	1	10.6
0	1	68	5	0	9.9	3.9	1	1	0	0	0	0	0	0	34.1	0.75	76.67	6	1	0	0	0	0	0	0	0	0	0	1	1	1	0	0	8.1
1	0	62	7	0	8.1	7.2	4	0	0	0	0	0	0	0	117.4	1.1	67.7	7	1	0	0	0	0	0	0	0	0	0	1	1	1	0	0	30.2
0	1	74	14	1	8.33	38.3	1	1	1					1	61.7	0.99	54.77	7	0	1	0	0	0	0	0	0	0	1	0	1	0	0	0	109.2
1	0	50	5	0	7.5	5	1	1	0	0	0	0	0	0	20.9	1.03	76.15	6	0	0	0	0	1	0	1	0	1	0	0	1	1	1	0	18.8
0	1	89	21	0	11.2	43.3	4	0	1					1	71	0.73	74.91	7	0	1	0	0	0	0	0	0	0	1	0	0	0	0	1	86.8
1	0	69	8	1	5.8	8	2	1	0	0	0	0	0	0	38.1	1.1	66.17	7	0	0	0	0	1	0	1	1	0	0	0	1	1	0	0	35.3
0	1	77	25	0	9.3	7	5	0		1				1	62.6	0.79	70.53	6	0	1	0	0	0	0	1	0	0	0	1	1	0	0	0	74
1	0	59	13	0	8.9	0.6	6	0		1				1	80.5	1.14	65.64	8	0	0	0	1	0	0	0	0	0	1	0	0	0	0	0	107.2
1	0	67	6	1	4.9	1.5	0	1						0	66.2	1.04	71.01	8	0	0	0	1	0	0	1	0	0	0	1	1	0	0	0	42.7
0	1	74	11	1	6.9	0.6	0	1	1	0	0	0	0	1	128.9	1.09	48.99	7	0	1	0	0	0	0	1	0	0	0	1	1	0	0	1	61.1
1	0	52	10	1	8.6	0.7	3	0		1				1	64.6	0.64	131.15	7	1	0	0	0	0	0	0	0	0	1	0	0	0	0	0	38.7
1	0	42	15	0	11.7	30	3	0		1				1	57.3	0.65	134.13	6	1	0	0	0	0	0	0	0	0	1	0	0	0	0	0	19.8
0	1	79	15	0	12.4	3	4	0		1				1	133	0.65	87.75	6	0	1	0	0	0	0	0	0	0	0	1	1	0	0	1	49.3
1	0	47	6	0	8.8	6.7	1	1						0	43.4	0.94	85.64	8	0	0	0	0	1	0	1	0	0	0	1	1	1	0	0	61.9
1	0	77	5	0	8.9	0.8	4	0						0	51.1	1.18	59.71	7	0	1	0	0	0	0	1	0	0	0	1	1	1	0	0	5
1	0	67	17	0	7.9	3.3	5	0	1					1	103.4	1.44	48.81	7	1	0	0	0	0	0	0	0	0	1	0	1	0	0	0	53.2
0	1	73	15	1	10.1	9.3	3	0		1				1	67.6	0.71	80.51	8	0	1	0	0	0	0	0	0	0	0	1	1	0	0	0	98.4
1	0	68	18	1	6.7	6.1	4	0	0	1				1	153.6	1.04	70.82	8	0	1	0	0	0	0	0	0	0	1	0	1	0	0	1	7
0	1	69	18	1	9.1	0.4	5	0	1					1	86.4	0.76	75.6	7	0	0	0	0	1	0	0	0	0	1	0	1	0	0	0	84.5
0	1	81	18	0	11.4	4.9	5	0		1				1	72.8	0.59	97.77	6	1	0	0	0	0	0	0	0	0	1	0	1	0	1	1	13.4
1	0	68	5	1	8.5	1.7	3	0				1		1	98.6	1.28	55.82	6	0	0	0	1	0	0	0	0	0	0	1	1	1	1	0	76.6
0	1	72	11	0	12.7	6.3	3	0		1				1	30.7	0.48	126.94	8	0	1	0	0	0	1	0	0	0	1	0	1	1	0	1	9.7
0	1	68	11	1	12	4	3	0		1				1	96.8	0.73	79.19	7	1	0	0	0	0	0	1	0	0	0	1	1	1	0	0	15
0	1	83	5	0	4.8	3.1	3	0						0	40.4	0.75	73.77	6	0	1	0	0	0	0	0	0	0	0	1	1	0	0	1	3.7
0	1	55	9	1	10.1	0.9	1	1						0	35.6	0.85	69.18	6	0	1	0	0	0	0	0	0	0	0	1	1	0	0	0	0.8
1	0	78	17	0	11.3	2.7	5	0		1				1	73.6	0.92	79.44	7	0	1	0	0	0	0	0	0	0	1	0	1	0	0	1	124.6
1	0	85	10	0	9.8	5.2	5	0	1					1	155.2	1.13	61.63	7	0	1	0	0	0	0	1	0	0	1	0	1	1	0	1	45.4
0	1	86	11	0	7.7	27	4	0		1				1	132	0.97	54.4	7	0	1	0	0	0	0	1	1	0	0	0	1	1	0	1	22.5
0	1	79	4	0	9.8	1	3	0						0	150.5	1.27	40.53	7	0	0	0	0	1	0	1	0	0	0	1	1	1	1	0	1.3
0	1	84	6	0	5.6	11	4	0		1				1	99.8	0.83	65.32	9	0	1	0	0	0	0	0	0	0	1	0	1	0	1	1	3.7
1	0	64	6	0	8.4	16.2	3	0						0	101.8	1	75.21	5	0	0	0	0	1	0	1	0	0	0	1	1	1	0	0	31.6
1	0	78	6	0	9.1	3.3	4	0		1				1	118.1	1.11	64.05	6	0	1	0	0	0	0	1	0	0	0	1	0	0	0	0	32.2
0	1	52	7	0	9		1	1						0	81	0.63	98.84	6	0	1	0	0	0	0	1	0	0	0	1	1	1	0	0	5.1
1	0	58	11	0	8		3	0						0	38.4	1.09	69.46	9	0	1	0	0	0	0	0	0	0	0	1	1	0	0	1	35.1
1	0	80	6	0	8.4	3.8	1	1	0	0	0	0	0	0	14.2	1.11	63.64	7	0	0	0	0	1	0	1	0	1	0	0	1	1	1	0	7.1
